# Supplementary material for: Use of behavioral economics and social psychology to improve treatment of acute respiratory infections (BEARI): rationale and design of a cluster randomized controlled trial [1RC4AG039115-01] - study protocol and baseline practice and provider characteristics
Source: BMC Infect Dis. 2013 Jun 27;13:290. doi: 10.1186/1471-2334-13-290 (PMC3701464; doi:10.1186/1471-2334-13-290)
Supplement: Additional file 2 — Appendix E New DX code set definitions. [file 1471-2334-13-290-S2.xlsx]

## Sheet: NEW DX CODE SET DEFINITIONS
SOURCE_CODE_VALUE	description	VOCABULARY	Diagnosis that suppresses clinical decision support when present within the same visit	Diagnosis that suppresses clinical decision support when present within the same visit, past medical history, or problem list	Visit diagnosis used to determine Peer Comparison denominator	Diagnosis that removes visit from Peer Comparison denominator when present within the same visit	Diagnosis that removes visit from Peer Comparison denominator when present within the same visit, past medical history, or problem list	Non-Antibiotic Appropriate ARI Diagnoses (primary outcome)	Potentially Antibiotic Appropriate ARI Diagnoses (used in seconary outcome assessment)	ANY ARI diagnosis (used in seconary outcome assessment)	Medical comorbity that excludes patient from outcomes denominators	Non-ARI infection, possibly bacterial that excludes patient from outcomes denominators	Symptom (not diagnosis) for which abx might be indicated (used in seconary outcome assessment)	Other respiratory diagnoses of interest (used in secondary outcome assessment)
460	acute nasopharyngitis	ICD9	No	No	Yes	No	No	Yes	No	Yes	No	No	No	No
464	ac laryngitis/tracheitis*	ICD9	No	No	Yes	No	No	Yes	No	Yes	No	No	No	No
464.0	acute laryngitis*	ICD9	No	No	Yes	No	No	Yes	No	Yes	No	No	No	No
464.00	ac laryngitis w/o obst	ICD9	No	No	Yes	No	No	Yes	No	Yes	No	No	No	No
464.1	acute tracheitis*	ICD9	No	No	Yes	No	No	Yes	No	Yes	No	No	No	No
464.10	ac tracheitis no obstruc	ICD9	No	No	Yes	No	No	Yes	No	Yes	No	No	No	No
464.2	acute laryngotracheitis*	ICD9	No	No	Yes	No	No	Yes	No	Yes	No	No	No	No
464.20	ac laryngotrach no obstr	ICD9	No	No	Yes	No	No	Yes	No	Yes	No	No	No	No
464.4	croup	ICD9	No	No	Yes	No	No	Yes	No	Yes	No	No	No	No
464.50	supraglottis w/o obs nos	ICD9	No	No	Yes	No	No	Yes	No	Yes	No	No	No	No
465	ac uri mult sites/nos*	ICD9	No	No	Yes	No	No	Yes	No	Yes	No	No	No	No
465.0	acute laryngopharyngitis	ICD9	No	No	Yes	No	No	Yes	No	Yes	No	No	No	No
465.8	acute uri mult sites nec	ICD9	No	No	Yes	No	No	Yes	No	Yes	No	No	No	No
465.9	acute uri nos	ICD9	No	No	Yes	No	No	Yes	No	Yes	No	No	No	No
466	ac bronchitis/bronchiol*	ICD9	No	No	Yes	No	No	Yes	No	Yes	No	No	No	No
466.0	acute bronchitis	ICD9	No	No	Yes	No	No	Yes	No	Yes	No	No	No	No
466.1	acute bronchiolitis*	ICD9	No	No	Yes	No	No	Yes	No	Yes	No	No	No	No
466.11	acu broncholitis d/t rsv	ICD9	No	No	Yes	No	No	Yes	No	Yes	No	No	No	No
466.19	466.19 acu brnchlts d/t oth org	ICD9	No	No	Yes	No	No	Yes	No	Yes	No	No	No	No
487	influenza*	ICD9	No	No	Yes	No	No	Yes	No	Yes	No	No	No	No
487.1	flu w resp manifest nec	ICD9	No	No	Yes	No	No	Yes	No	Yes	No	No	No	No
487.8	flu w manifestation nec	ICD9	No	No	Yes	No	No	Yes	No	Yes	No	No	No	No
490	bronchitis nos	ICD9	No	No	Yes	No	No	Yes	No	Yes	No	No	No	No
034.0	strep sore throat	ICD9	No	No	No	Yes	No	No	Yes	Yes	No	No	No	Yes
461	acute sinusitis*	ICD9	No	No	No	Yes	No	No	Yes	Yes	No	No	No	Yes
461.0	ac maxillary sinusitis	ICD9	No	No	No	Yes	No	No	Yes	Yes	No	No	No	Yes
461.1	ac frontal sinusitis	ICD9	No	No	No	Yes	No	No	Yes	Yes	No	No	No	Yes
461.2	ac ethmoidal sinusitis	ICD9	No	No	No	Yes	No	No	Yes	Yes	No	No	No	Yes
461.3	ac sphenoidal sinusitis	ICD9	No	No	No	Yes	No	No	Yes	Yes	No	No	No	Yes
461.8	other acute sinusitis	ICD9	No	No	No	Yes	No	No	Yes	Yes	No	No	No	Yes
461.9	acute sinusitis nos	ICD9	No	No	No	Yes	No	No	Yes	Yes	No	No	No	Yes
462	acute pharyngitis	ICD9	No	No	No	Yes	No	No	Yes	Yes	No	No	No	Yes
786.2	cough	ICD9	No	No	No	No	No	No	No	No	No	No	Yes	Yes
786.4	abnormal sputum	ICD9	No	No	No	No	No	No	No	No	No	No	Yes	Yes
006.2	006.2 amebic nondysent colitis	ICD9	Yes	No	No	Yes	No	No	No	No	No	Yes	No	No
008.43	008.43 int infec campylobacter	ICD9	Yes	No	No	Yes	No	No	No	No	No	Yes	No	No
008.45	008.45 int inf clstrdium dfcile	ICD9	Yes	No	No	Yes	No	No	No	No	No	Yes	No	No
008.49	008.49 bacterial enteritis nec	ICD9	Yes	No	No	Yes	No	No	No	No	No	Yes	No	No
008.8	008.8 viral enteritis nos	ICD9	No	No	No	No	No	No	No	No	No	No	No	No
009.0	009.0 infectious enteritis nos	ICD9	Yes	No	No	Yes	No	No	No	No	No	Yes	No	No
009.2	009.2 infectious diarrhea nos	ICD9	Yes	No	No	Yes	No	No	No	No	No	Yes	No	No
009.3	009.3 diarrhea of infect orig	ICD9	Yes	No	No	Yes	No	No	No	No	No	Yes	No	No
026.1	026.1 streptobacillary fever	ICD9	Yes	No	No	Yes	No	No	No	No	No	Yes	No	No
031.0	031.0 pulmonary mycobacteria	ICD9	Yes	No	No	Yes	No	No	No	No	No	No	No	Yes
031.8	031.8 mycobacterial dis nec	ICD9	Yes	No	No	Yes	No	No	No	No	No	Yes	No	Yes
031.9	031.9 mycobacterial dis nos	ICD9	Yes	No	No	Yes	No	No	No	No	No	Yes	No	Yes
033.9	033.9 whooping cough nos	ICD9	Yes	No	No	Yes	No	No	Yes	Yes	No	No	No	Yes
035	035 erysipelas	ICD9	Yes	No	No	Yes	No	No	No	No	No	Yes	No	No
038.0	038.0 streptococcal septicemia	ICD9	Yes	No	No	Yes	No	No	No	No	No	Yes	No	No
038.10	038.10 staphylcocc septicem nos	ICD9	Yes	No	No	Yes	No	No	No	No	No	Yes	No	No
038.4	038.4 gram-neg septicemia nec*	ICD9	Yes	No	No	Yes	No	No	No	No	No	Yes	No	No
041.01	041.01 streptococcus group a	ICD9	Yes	No	No	Yes	No	No	No	No	No	Yes	No	No
041.05	041.05 streptococcus group g	ICD9	Yes	No	No	Yes	No	No	No	No	No	Yes	No	No
041.1	041.1 staph infection nos*	ICD9	Yes	No	No	Yes	No	No	No	No	No	Yes	No	No
041.10	041.10 staphylococcus unspcfied	ICD9	Yes	No	No	Yes	No	No	No	No	No	Yes	No	No
041.11	041.11 mth sus stph aur els/nos	ICD9	Yes	No	No	Yes	No	No	No	No	No	Yes	No	No
041.12	041.12 mrsa elsewhere/nos	ICD9	Yes	No	No	Yes	No	No	No	No	No	Yes	No	No
041.2	041.2 pneumococcus infect nos	ICD9	Yes	No	No	Yes	No	No	Yes	Yes	No	No	No	Yes
041.3	041.3 klebsiella pneumoniae	ICD9	Yes	No	No	Yes	No	No	Yes	Yes	No	No	No	Yes
041.5	041.5 h. influenzae infect nos	ICD9	Yes	No	No	Yes	No	No	Yes	Yes	No	No	No	Yes
041.6	041.6 proteus infection nos	ICD9	Yes	No	No	Yes	No	No	No	No	No	Yes	No	No
041.7	041.7 pseudomonas infect nos	ICD9	Yes	No	No	Yes	No	No	No	No	No	Yes	No	No
041.84	041.84 other anaerobes	ICD9	Yes	No	No	Yes	No	No	No	No	No	Yes	No	No
041.85	041.85 oth gram negatv bacteria	ICD9	Yes	No	No	Yes	No	No	No	No	No	Yes	No	No
041.86	041.86 helicobacter pylori	ICD9	Yes	No	No	Yes	No	No	No	No	No	Yes	No	No
042	042 human immuno virus dis	ICD9	Yes	Yes	No	Yes	Yes	No	No	No	Yes	No	No	No
079.53	079.53 hiv-2 infection oth dis	ICD9	Yes	Yes	No	Yes	Yes	No	No	No	Yes	No	No	No
079.88	079.88 oth spcf chlamydial infc	ICD9	Yes	No	No	Yes	No	No	No	No	No	Yes	No	No
079.98	079.98 chlamydial infection nos	ICD9	Yes	No	No	Yes	No	No	No	No	No	Yes	No	No
083.0	083.0 q fever	ICD9	Yes	No	No	Yes	No	No	No	No	No	Yes	No	No
088.81	088.81 lyme disease	ICD9	Yes	No	No	Yes	No	No	No	No	No	Yes	No	No
097.1	097.1 latent syphilis nos	ICD9	Yes	No	No	Yes	No	No	No	No	No	Yes	No	No
098.0	098.0 acute gc infect lower gu	ICD9	Yes	No	No	Yes	No	No	No	No	No	Yes	No	No
098.12	098.12 gc prostatitis (acute)	ICD9	Yes	No	No	Yes	No	No	No	No	No	Yes	No	No
098.15	098.15 gc cervicitis (acute)	ICD9	Yes	No	No	Yes	No	No	No	No	No	Yes	No	No
098.32	098.32 gc prostatitis, chronic	ICD9	Yes	No	No	Yes	No	No	No	No	No	Yes	No	No
098.33	098.33 gc orchitis, chronic	ICD9	Yes	No	No	Yes	No	No	No	No	No	Yes	No	No
098.89	098.89 gonococcal inf site nec	ICD9	Yes	No	No	Yes	No	No	No	No	No	Yes	No	No
099.4	099.4 nongonococc urethrit nec*	ICD9	Yes	No	No	Yes	No	No	No	No	No	Yes	No	No
099.50	099.50 oth vd chlm trch unsp st	ICD9	Yes	No	No	Yes	No	No	No	No	No	Yes	No	No
099.9	099.9 venereal disease nos	ICD9	Yes	No	No	Yes	No	No	No	No	No	Yes	No	No
112.89	112.89 candidiasis site nec	ICD9	No	No	No	No	No	No	No	No	No	No	No	No
130.0	130.0 toxoplasm meningoenceph	ICD9	Yes	No	No	Yes	No	No	No	No	No	Yes	No	No
131.01	131.01 trichomonal vaginitis	ICD9	Yes	No	No	Yes	No	No	No	No	No	Yes	No	No
131.03	131.03 trichomonal prostatitis	ICD9	Yes	No	No	Yes	No	No	No	No	No	Yes	No	No
131.9	131.9 trichomoniasis nos	ICD9	Yes	No	No	Yes	No	No	No	No	No	Yes	No	No
135	135 sarcoidosis	ICD9	Yes	Yes	No	Yes	Yes	No	No	No	Yes	No	No	No
162	162 mal neo trachea/lung*	ICD9	Yes	Yes	No	Yes	Yes	No	No	No	Yes	No	No	No
162.0	162.0 malignant neo trachea	ICD9	Yes	Yes	No	Yes	Yes	No	No	No	Yes	No	No	No
162.2	162.2 malig neo main bronchus	ICD9	Yes	Yes	No	Yes	Yes	No	No	No	Yes	No	No	No
162.3	162.3 mal neo upper lobe lung	ICD9	Yes	Yes	No	Yes	Yes	No	No	No	Yes	No	No	No
162.4	162.4 mal neo middle lobe lung	ICD9	Yes	Yes	No	Yes	Yes	No	No	No	Yes	No	No	No
162.5	162.5 mal neo lower lobe lung	ICD9	Yes	Yes	No	Yes	Yes	No	No	No	Yes	No	No	No
162.8	162.8 mal neo bronch/lung nec	ICD9	Yes	Yes	No	Yes	Yes	No	No	No	Yes	No	No	No
162.9	162.9 mal neo bronch/lung nos	ICD9	Yes	Yes	No	Yes	Yes	No	No	No	Yes	No	No	No
199	199 malignant neoplasm nos*	ICD9	Yes	No	No	Yes	No	No	No	No	Yes	No	No	No
199.0	199.0 malig neo disseminated	ICD9	Yes	No	No	Yes	No	No	No	No	Yes	No	No	No
239	239 unspecified neoplasm*	ICD9	Yes	No	No	Yes	No	No	No	No	Yes	No	No	No
239.8	239.8 neoplasm nos, site nec#	ICD9	Yes	No	No	Yes	No	No	No	No	Yes	No	No	No
239.9	239.9 neoplasm nos	ICD9	Yes	No	No	Yes	No	No	No	No	Yes	No	No	No
288	288 wbc disorders*	ICD9	Yes	No	No	Yes	No	No	No	No	Yes	No	No	No
288.0	288.0 agranulocytosis#	ICD9	Yes	No	No	Yes	No	No	No	No	Yes	No	No	No
289.2	289.2 mesenteric lymphadenitis	ICD9	Yes	No	No	Yes	No	No	No	No	No	No	Yes	No
289.3	289.3 lymphadenitis nos	ICD9	Yes	No	No	Yes	No	No	No	No	No	No	Yes	No
322.9	322.9 meningitis nos	ICD9	Yes	No	No	Yes	No	No	No	No	No	Yes	No	No
323.82	323.82 myelitis cause nec	ICD9	Yes	No	No	Yes	No	No	No	No	No	Yes	No	No
323.9	323.9 encephalitis nos	ICD9	Yes	No	No	Yes	No	No	No	No	No	Yes	No	No
324.0	324.0 intracranial abscess	ICD9	Yes	No	No	Yes	No	No	No	No	No	Yes	No	No
357.0	357.0 ac infect polyneuritis	ICD9	Yes	No	No	Yes	No	No	No	No	No	Yes	No	No
373.13	373.13 abscess of eyelid	ICD9	Yes	No	No	Yes	No	No	No	No	No	Yes	No	No
376.02	376.02 orbital periostitis	ICD9	Yes	No	No	Yes	No	No	No	No	No	Yes	No	No
380.11	380.11 acute infection of pinna	ICD9	Yes	No	No	Yes	No	No	No	No	No	Yes	No	No
380.23	380.23 chr otitis externa nec	ICD9	Yes	No	No	Yes	No	No	No	No	No	No	No	Yes
381.01	381.01 ac serous otitis media	ICD9	Yes	No	No	Yes	No	No	Yes	Yes	No	No	No	Yes
381.4	381.4 nonsupp otitis media nos	ICD9	Yes	No	No	Yes	No	No	Yes	Yes	No	No	No	Yes
382.00	382.00 ac supp otitis media nos	ICD9	Yes	No	No	Yes	No	No	Yes	Yes	No	No	No	Yes
382.01	382.01 ac supp om w drum rupt	ICD9	Yes	No	No	Yes	No	No	Yes	Yes	No	No	No	Yes
382.3	382.3 chr sup otitis media nos	ICD9	Yes	No	No	Yes	No	No	No	No	No	No	No	Yes
382.4	382.4 suppur otitis media nos	ICD9	Yes	No	No	Yes	No	No	Yes	Yes	No	No	No	Yes
382.9	382.9 otitis media nos	ICD9	Yes	No	No	Yes	No	No	Yes	Yes	No	No	No	Yes
384.0	384.0 acute myringitis*	ICD9	Yes	No	No	Yes	No	No	Yes	Yes	No	No	No	Yes
384	384 disord tympanic memb nec*	ICD9	Yes	No	No	Yes	No	No	No	No	No	No	Yes	Yes
386.33	386.33 suppurativ labyrinthitis	ICD9	Yes	No	No	Yes	No	No	Yes	Yes	No	No	No	Yes
388.60	388.60 otorrhea nos	ICD9	Yes	No	No	Yes	No	No	Yes	Yes	No	No	No	Yes
421.0	421.0 ac/subac bact endocard	ICD9	Yes	No	No	Yes	No	No	No	No	No	Yes	No	No
424.90	424.90 endocarditis nos	ICD9	Yes	No	No	Yes	No	No	No	No	No	No	No	No
451.9	451.9 thrombophlebitis nos	ICD9	Yes	No	No	Yes	No	No	No	No	No	Yes	No	No
456.0	456.0 esophag varices w bleed	ICD9	Yes	Yes	No	Yes	Yes	No	No	No	Yes	No	No	No
456.1	456.1 esoph varices w/o bleed	ICD9	Yes	Yes	No	Yes	Yes	No	No	No	Yes	No	No	No
456.2	456.2 esoph varices in oth dis*	ICD9	Yes	Yes	No	Yes	Yes	No	No	No	Yes	No	No	No
456.20	456.20 bleed esoph var oth dis	ICD9	Yes	Yes	No	Yes	Yes	No	No	No	Yes	No	No	No
456.21	456.21 esoph varice oth dis nos	ICD9	Yes	Yes	No	Yes	Yes	No	No	No	Yes	No	No	No
463	Tonsillitis, acute	ICD9	Yes	No	No	Yes	No	No	Yes	Yes	No	No	No	Yes
464.01	ac laryngitis w obstruct	ICD9	Yes	No	No	Yes	No	No	Yes	Yes	No	No	No	Yes
464.11	ac tracheitis w obstruct	ICD9	Yes	No	No	Yes	No	No	Yes	Yes	No	No	No	Yes
464.21	ac laryngotrach w obstr	ICD9	Yes	No	No	Yes	No	No	Yes	Yes	No	No	No	Yes
464.3	acute epiglottitis*	ICD9	Yes	No	No	Yes	No	No	Yes	Yes	No	No	No	Yes
464.30	ac epiglottitis no obstr	ICD9	Yes	No	No	Yes	No	No	Yes	Yes	No	No	No	Yes
464.31	ac epiglottitis w obstr	ICD9	Yes	No	No	Yes	No	No	Yes	Yes	No	No	No	Yes
464.51	supraglottis w obstr nos	ICD9	Yes	No	No	Yes	No	No	Yes	Yes	No	No	No	Yes
472.1	472.1 chronic pharyngitis	ICD9	Yes	No	No	Yes	No	No	No	No	No	No	No	Yes
473	473 chronic sinusitis*	ICD9	Yes	No	No	Yes	No	No	No	No	No	No	No	Yes
473.0	473.0 chr maxillary sinusitis	ICD9	Yes	No	No	Yes	No	No	No	No	No	No	No	Yes
473.1	473.1 chr frontal sinusitis	ICD9	Yes	No	No	Yes	No	No	No	No	No	No	No	Yes
473.2	473.2 chr ethmoidal sinusitis	ICD9	Yes	No	No	Yes	No	No	No	No	No	No	No	Yes
473.8	473.8 chronic sinusitis nec	ICD9	Yes	No	No	Yes	No	No	No	No	No	No	No	Yes
473.9	473.9 chronic sinusitis nos	ICD9	Yes	No	No	Yes	No	No	No	No	No	No	No	Yes
474	474 chr t & a dis*	ICD9	Yes	No	No	Yes	No	No	No	No	No	No	No	Yes
474.0	474.0 chronic tonsillitis*	ICD9	Yes	No	No	Yes	No	No	No	No	No	No	No	Yes
475	475 peritonsillar abscess	ICD9	Yes	No	No	Yes	No	No	Yes	Yes	No	No	No	Yes
481	481 pneumococcal pneumonia	ICD9	Yes	No	No	Yes	No	No	Yes	Yes	No	No	No	Yes
482	482 other bacterial pneumonia	ICD9	Yes	No	No	Yes	No	No	Yes	Yes	No	No	No	Yes
482.0	482.0 k. pneumoniae pneumonia	ICD9	Yes	No	No	Yes	No	No	Yes	Yes	No	No	No	Yes
482.1	482.1 pseudomonal pneumonia	ICD9	Yes	No	No	Yes	No	No	Yes	Yes	No	No	No	Yes
482.2	482.2 h.influenzae pneumonia	ICD9	Yes	No	No	Yes	No	No	Yes	Yes	No	No	No	Yes
482.3	482.3 streptococcal pneumonia*	ICD9	Yes	No	No	Yes	No	No	Yes	Yes	No	No	No	Yes
482.4	482.4 staphylococcal pneumonia*	ICD9	Yes	No	No	Yes	No	No	Yes	Yes	No	No	No	Yes
482.40	482.40 staphylococcal pneu nos	ICD9	Yes	No	No	Yes	No	No	Yes	Yes	No	No	No	Yes
482.41	482.41 meth sus pneum d/t staph	ICD9	Yes	No	No	Yes	No	No	Yes	Yes	No	No	No	Yes
482.42	482.42 meth res pneu d/t staph	ICD9	Yes	No	No	Yes	No	No	Yes	Yes	No	No	No	Yes
482.49	482.49 staph pneumonia nec	ICD9	Yes	No	No	Yes	No	No	Yes	Yes	No	No	No	Yes
482.8	482.8 bacterial pneumonia nec*	ICD9	Yes	No	No	Yes	No	No	Yes	Yes	No	No	No	Yes
482.9	482.9 bacterial pneumonia nos	ICD9	Yes	No	No	Yes	No	No	Yes	Yes	No	No	No	Yes
483.0	483.0 pneu mycplsm pneumoniae	ICD9	Yes	No	No	Yes	No	No	No	No	No	No	No	Yes
484.3	484.3 pneumonia in whoop cough	ICD9	Yes	No	No	Yes	No	No	Yes	Yes	No	No	No	Yes
485	485 bronchopneumonia org nos	ICD9	Yes	No	No	Yes	No	No	Yes	Yes	No	No	No	Yes
486	486 pneumonia, organism nos	ICD9	Yes	No	No	Yes	No	No	Yes	Yes	No	No	No	Yes
487.0	influenza with pneumonia	ICD9	Yes	No	No	Yes	No	No	Yes	Yes	No	No	No	Yes
491	491 chronic bronchitis*	ICD9	Yes	Yes	No	Yes	Yes	No	No	No	Yes	No	No	Yes
491.0	491.0 simple chr bronchitis	ICD9	Yes	Yes	No	Yes	Yes	No	No	No	Yes	No	No	Yes
491.1	491.1 mucopurul chr bronchitis	ICD9	Yes	Yes	No	Yes	Yes	No	No	No	Yes	No	No	Yes
491.2	491.2 obstruct chr bronchitis*	ICD9	Yes	Yes	No	Yes	Yes	No	No	No	Yes	No	No	Yes
491.20	491.20 obst chr bronc w/o exac	ICD9	Yes	Yes	No	Yes	Yes	No	No	No	Yes	No	No	Yes
491.21	491.21 obs chr bronc w(ac) exac	ICD9	Yes	Yes	No	Yes	Yes	No	No	No	Yes	No	No	Yes
491.22	491.22 obs chr bronc w ac bronc	ICD9	Yes	Yes	No	Yes	Yes	No	No	No	Yes	No	No	Yes
491.8	491.8 chronic bronchitis nec	ICD9	Yes	Yes	No	Yes	Yes	No	No	No	Yes	No	No	Yes
491.9	491.9 chronic bronchitis nos	ICD9	Yes	Yes	No	Yes	Yes	No	No	No	Yes	No	No	Yes
492	492 emphysema*	ICD9	Yes	Yes	No	Yes	Yes	No	No	No	Yes	No	No	No
492.0	492.0 emphysematous bleb	ICD9	Yes	Yes	No	Yes	Yes	No	No	No	Yes	No	No	No
492.8	492.8 emphysema nec	ICD9	Yes	Yes	No	Yes	Yes	No	No	No	Yes	No	No	No
493	493 asthma*	ICD9	Yes	Yes	No	Yes	Yes	No	No	No	Yes	No	No	No
493.0	493.0 extrinsic asthma*	ICD9	Yes	Yes	No	Yes	Yes	No	No	No	Yes	No	No	No
493.00	493.00 extrinsic asthma nos	ICD9	Yes	Yes	No	Yes	Yes	No	No	No	Yes	No	No	No
493.01	493.01 ext asthma w status asth	ICD9	Yes	Yes	No	Yes	Yes	No	No	No	Yes	No	No	No
493.02	493.02 ext asthma w(acute) exac	ICD9	Yes	Yes	No	Yes	Yes	No	No	No	Yes	No	No	No
493.1	493.1 intrinsic asthma*	ICD9	Yes	Yes	No	Yes	Yes	No	No	No	Yes	No	No	No
493.10	493.10 intrinsic asthma nos	ICD9	Yes	Yes	No	Yes	Yes	No	No	No	Yes	No	No	No
493.11	493.11 int asthma w status asth	ICD9	Yes	Yes	No	Yes	Yes	No	No	No	Yes	No	No	No
493.12	493.12 int asthma w (ac) exac	ICD9	Yes	Yes	No	Yes	Yes	No	No	No	Yes	No	No	No
493.20	493.20 chronic obst asthma nos	ICD9	Yes	Yes	No	Yes	Yes	No	No	No	Yes	No	No	No
493.21	493.21 ch ob asthma w stat asth	ICD9	Yes	Yes	No	Yes	Yes	No	No	No	Yes	No	No	No
493.22	493.22 ch obst asth w (ac) exac	ICD9	Yes	Yes	No	Yes	Yes	No	No	No	Yes	No	No	No
493.8	exercise induced bronchospasm	ICD9	Yes	Yes	No	Yes	Yes	No	No	No	Yes	No	No	No
493.81	493.81 exercse ind bronchospasm	ICD9	Yes	Yes	No	Yes	Yes	No	No	No	Yes	No	No	No
493.82	493.82 cough variant asthma	ICD9	Yes	Yes	No	Yes	Yes	No	No	No	Yes	No	No	No
493.9	493.9 asthma nos*	ICD9	Yes	Yes	No	Yes	Yes	No	No	No	Yes	No	No	No
493.90	493.90 asthma nos	ICD9	Yes	Yes	No	Yes	Yes	No	No	No	Yes	No	No	No
493.91	493.91 asthma w status asthmat	ICD9	Yes	Yes	No	Yes	Yes	No	No	No	Yes	No	No	No
493.92	493.92 asthma nos w (ac) exac	ICD9	Yes	Yes	No	Yes	Yes	No	No	No	Yes	No	No	No
494	494 bronchiectasis*	ICD9	Yes	Yes	No	Yes	Yes	No	No	No	Yes	No	No	No
494.0	494.0 bronchiectas w/o ac exac	ICD9	Yes	Yes	No	Yes	Yes	No	No	No	Yes	No	No	No
494.1	494.1 bronchiectasis w ac exac	ICD9	Yes	Yes	No	Yes	Yes	No	No	No	Yes	No	No	No
495	495 ext allergic alveolitis*	ICD9	Yes	Yes	No	Yes	Yes	No	No	No	Yes	No	No	No
495.0	495.0 farmers' lung	ICD9	Yes	Yes	No	Yes	Yes	No	No	No	Yes	No	No	No
495.1	495.1 bagassosis	ICD9	Yes	Yes	No	Yes	Yes	No	No	No	Yes	No	No	No
495.2	495.2 bird-fanciers' lung	ICD9	Yes	Yes	No	Yes	Yes	No	No	No	Yes	No	No	No
495.3	495.3 suberosis	ICD9	Yes	Yes	No	Yes	Yes	No	No	No	Yes	No	No	No
495.4	495.4 malt workers' lung	ICD9	Yes	Yes	No	Yes	Yes	No	No	No	Yes	No	No	No
495.5	495.5 mushroom workers' lung	ICD9	Yes	Yes	No	Yes	Yes	No	No	No	Yes	No	No	No
495.6	495.6 mapl bark-stripprs' lung	ICD9	Yes	Yes	No	Yes	Yes	No	No	No	Yes	No	No	No
495.7	495.7 ventilation" pneumonit	ICD9	Yes	Yes	No	Yes	Yes	No	No	No	Yes	No	No	No
495.8	495.8 allerg alveol/pneum nec	ICD9	Yes	Yes	No	Yes	Yes	No	No	No	Yes	No	No	No
495.9	495.9 allerg alveol/pneum nos	ICD9	Yes	Yes	No	Yes	Yes	No	No	No	Yes	No	No	No
496	496 chr airway obstruct nec	ICD9	Yes	Yes	No	Yes	Yes	No	No	No	Yes	No	No	No
500	500 coal workers' pneumocon	ICD9	Yes	Yes	No	Yes	Yes	No	No	No	Yes	No	No	No
501	501 asbestosis	ICD9	Yes	Yes	No	Yes	Yes	No	No	No	Yes	No	No	No
502	502 silica pneumocon nec	ICD9	Yes	Yes	No	Yes	Yes	No	No	No	Yes	No	No	No
503	503 inorg dust pneumocon nec	ICD9	Yes	Yes	No	Yes	Yes	No	No	No	Yes	No	No	No
504	504 dust pneumonopathy nec	ICD9	Yes	Yes	No	Yes	Yes	No	No	No	Yes	No	No	No
506	506 fum/vapor resp diseases*	ICD9	Yes	No	No	Yes	No	No	No	No	Yes	No	No	No
506.0	506.0 fum/vapor bronc/pneumon	ICD9	Yes	No	No	Yes	No	No	No	No	Yes	No	No	No
506.1	506.1 fum/vapor ac pulm edema	ICD9	Yes	No	No	Yes	No	No	No	No	Yes	No	No	No
506.2	506.2 fum/vapor up resp inflam	ICD9	Yes	No	No	Yes	No	No	No	No	Yes	No	No	No
506.3	506.3 fum/vap ac resp cond nec	ICD9	Yes	No	No	Yes	No	No	No	No	Yes	No	No	No
506.4	506.4 fum/vapor chr resp cond	ICD9	Yes	Yes	No	Yes	Yes	No	No	No	Yes	No	No	No
506.9	506.9 fum/vapor resp cond nos	ICD9	Yes	No	No	Yes	No	No	No	No	Yes	No	No	No
507.8	507.8 solid/liq pneumonit nec	ICD9	Yes	No	No	Yes	No	No	No	No	Yes	No	No	No
508.9	508.9 resp cond: ext agent nos	ICD9	Yes	No	No	Yes	No	No	No	No	Yes	No	No	No
515	515 postinflam pulm fibrosis	ICD9	Yes	Yes	No	Yes	Yes	No	No	No	Yes	No	No	No
516	516 oth alveol pneumonopathy*	ICD9	Yes	Yes	No	Yes	Yes	No	No	No	Yes	No	No	No
516.0	516.0 pul alveolar proteinosis	ICD9	Yes	Yes	No	Yes	Yes	No	No	No	Yes	No	No	No
516.1	516.1 idio pulm hemosiderosis	ICD9	Yes	Yes	No	Yes	Yes	No	No	No	Yes	No	No	No
516.2	516.2 pulm alveolar microlith	ICD9	Yes	Yes	No	Yes	Yes	No	No	No	Yes	No	No	No
516.3	516.3 idio fibros alveolitis#	ICD9	Yes	Yes	No	Yes	Yes	No	No	No	Yes	No	No	No
516.8	516.8 alveol pneumonopathy nec	ICD9	Yes	Yes	No	Yes	Yes	No	No	No	Yes	No	No	No
516.9	516.9 alveol pneumonopathy nos	ICD9	Yes	Yes	No	Yes	Yes	No	No	No	Yes	No	No	No
517	517 lung involv w oth cond*	ICD9	Yes	No	No	Yes	No	No	No	No	Yes	No	No	No
517.1	517.1 rheumatic pneumonia	ICD9	Yes	Yes	No	Yes	Yes	No	No	No	Yes	No	No	No
517.2	517.2 syst sclerosis lung dis	ICD9	Yes	Yes	No	Yes	Yes	No	No	No	Yes	No	No	No
517.3	517.3 acute chest syndrome	ICD9	Yes	No	No	Yes	No	No	No	No	Yes	No	No	No
517.8	517.8 lung involv in oth dis	ICD9	Yes	No	No	Yes	No	No	No	No	Yes	No	No	No
518.1	518.1 interstitial emphysema	ICD9	Yes	Yes	No	Yes	Yes	No	No	No	Yes	No	No	No
518.2	518.2 compensatory emphysema	ICD9	Yes	Yes	No	Yes	Yes	No	No	No	Yes	No	No	No
518.3	518.3 pulmonary eosinophilia	ICD9	Yes	Yes	No	Yes	Yes	No	No	No	Yes	No	No	No
519.11	519.11 acute bronchospasm	ICD9	Yes	No	No	Yes	No	No	No	No	Yes	No	No	No
519.8	519.8 resp system disease nec	ICD9	Yes	No	No	Yes	No	No	No	No	Yes	No	No	No
522.4	522.4 ac apical periodontitis	ICD9	Yes	No	No	Yes	No	No	No	No	No	Yes	No	No
522.5	522.5 periapical abscess	ICD9	Yes	No	No	Yes	No	No	No	No	No	Yes	No	No
523.3	523.3 acute periodontitis#	ICD9	Yes	No	No	Yes	No	No	No	No	No	Yes	No	No
523.30	523.30 aggres periodontitis nos	ICD9	Yes	No	No	Yes	No	No	No	No	No	Yes	No	No
523.41	523.41 chr periodontitis, local	ICD9	Yes	No	No	Yes	No	No	No	No	No	Yes	No	No
527.2	527.2 sialoadenitis	ICD9	Yes	No	No	Yes	No	No	No	No	No	Yes	No	No
528.3	528.3 cellulitis/abscess mouth	ICD9	Yes	No	No	Yes	No	No	No	No	No	Yes	No	No
540	540 acute appendicitis*	ICD9	Yes	No	No	Yes	No	No	No	No	No	Yes	No	No
540.0	540.0 ac append w peritonitis	ICD9	Yes	No	No	Yes	No	No	No	No	No	Yes	No	No
540.9	540.9 acute appendicitis nos	ICD9	Yes	No	No	Yes	No	No	No	No	No	Yes	No	No
555.9	555.9 regional enteritis nos	ICD9	Yes	No	No	Yes	No	No	No	No	No	Yes	No	No
562.11	562.11 dvrtcli colon w/o hmrhg	ICD9	Yes	No	No	Yes	No	No	No	No	No	Yes	No	No
566	566 anal & rectal abscess	ICD9	Yes	No	No	Yes	No	No	No	No	No	Yes	No	No
567.2	567.2 suppurat peritonitis nec#	ICD9	Yes	No	No	Yes	No	No	No	No	No	Yes	No	No
567.22	Peritoneal abscess	ICD9	Yes	No	No	Yes	No	No	No	No	No	Yes	No	No
567.29	567.29 suppurat peritonitis nec	ICD9	Yes	No	No	Yes	No	No	No	No	No	Yes	No	No
567.31	567.31 psoas muscle abscess	ICD9	Yes	No	No	Yes	No	No	No	No	No	Yes	No	No
567.38	567.38 retroperiton abscess nec	ICD9	Yes	No	No	Yes	No	No	No	No	No	Yes	No	No
567.9	567.9 peritonitis nos	ICD9	Yes	No	No	Yes	No	No	No	No	No	Yes	No	No
569.71	569.71 pouchitis	ICD9	Yes	No	No	Yes	No	No	No	No	No	Yes	No	No
572.0	572.0 abscess of liver	ICD9	Yes	No	No	Yes	No	No	No	No	No	Yes	No	No
572.2	572.2 hepatic encephalopathy	ICD9	Yes	Yes	No	Yes	Yes	No	No	No	Yes	No	No	No
572.3	572.3 portal hypertension	ICD9	Yes	Yes	No	Yes	Yes	No	No	No	Yes	No	No	No
572.4	572.4 hepatorenal syndrome	ICD9	Yes	Yes	No	Yes	Yes	No	No	No	Yes	No	No	No
572.8	572.8 oth sequela, chr liv dis	ICD9	Yes	Yes	No	Yes	Yes	No	No	No	Yes	No	No	No
574	574 cholelithiasis*	ICD9	Yes	No	No	Yes	No	No	No	No	No	Yes	No	No
574.0	574.0 cholelith w ac cholecyst*	ICD9	Yes	No	No	Yes	No	No	No	No	No	Yes	No	No
574.1	574.1 cholelith w cholecys nec*	ICD9	Yes	No	No	Yes	No	No	No	No	No	Yes	No	No
574.10	574.10 cholelith w cholecys nec	ICD9	Yes	No	No	Yes	No	No	No	No	No	Yes	No	No
574.11	574.11 cholelith/gb inf nec-obs	ICD9	Yes	No	No	Yes	No	No	No	No	No	Yes	No	No
574.21	574.21 cholelithias nos w obstr	ICD9	Yes	No	No	Yes	No	No	No	No	No	No	No	No
574.3	574.3 choledocholith/ac gb inf*	ICD9	Yes	No	No	Yes	No	No	No	No	No	Yes	No	No
574.30	574.30 choledocholith/ac gb inf	ICD9	Yes	No	No	Yes	No	No	No	No	No	Yes	No	No
574.31	574.31 choledochlith/ac gb-obst	ICD9	Yes	No	No	Yes	No	No	No	No	No	No	No	No
574.4	574.4 choledochlith/gb inf nec*	ICD9	Yes	No	No	Yes	No	No	No	No	No	Yes	No	No
574.40	574.40 choledochlith/gb inf nec	ICD9	Yes	No	No	Yes	No	No	No	No	No	Yes	No	No
574.51	574.51 choledochlith nos w obst	ICD9	Yes	No	No	Yes	No	No	No	No	No	No	No	No
575.0	575.0 acute cholecystitis	ICD9	Yes	No	No	Yes	No	No	No	No	No	Yes	No	No
576.1	576.1 cholangitis	ICD9	Yes	No	No	Yes	No	No	No	No	No	Yes	No	No
590.10	590.10 ac pyelonephritis nos	ICD9	Yes	No	No	Yes	No	No	No	No	No	Yes	No	No
590.11	590.11 ac pyelonephr w med necr	ICD9	Yes	No	No	Yes	No	No	No	No	No	Yes	No	No
590.3	590.3 pyeloureteritis cystica	ICD9	Yes	No	No	Yes	No	No	No	No	No	Yes	No	No
590.8	590.8 other pyelonephritis*	ICD9	Yes	No	No	Yes	No	No	No	No	No	Yes	No	No
590.80	590.80 pyelonephritis nos	ICD9	Yes	No	No	Yes	No	No	No	No	No	Yes	No	No
595.0	595.0 acute cystitis	ICD9	Yes	No	No	Yes	No	No	No	No	No	Yes	No	No
595.2	595.2 chronic cystitis nec	ICD9	Yes	No	No	Yes	No	No	No	No	No	Yes	No	No
595.4	595.4 cystitis in oth dis	ICD9	Yes	No	No	Yes	No	No	No	No	No	Yes	No	No
595.9	595.9 cystitis nos	ICD9	Yes	No	No	Yes	No	No	No	No	No	Yes	No	No
597.8	597.8 other urethritis*	ICD9	Yes	No	No	Yes	No	No	No	No	No	Yes	No	No
597.80	597.80 urethritis nos	ICD9	Yes	No	No	Yes	No	No	No	No	No	Yes	No	No
598	598 urethral stricture*	ICD9	Yes	No	No	Yes	No	No	No	No	No	No	No	No
598.0	598.0 urethral strict:infect*	ICD9	Yes	No	No	Yes	No	No	No	No	No	Yes	No	No
599.0	599.0 urin tract infection nos	ICD9	Yes	No	No	Yes	No	No	No	No	No	No	No	No
601	601 prostatic inflammation*	ICD9	Yes	No	No	Yes	No	No	No	No	No	No	No	No
601.0	601.0 acute prostatitis	ICD9	Yes	No	No	Yes	No	No	No	No	No	Yes	No	No
601.1	601.1 chronic prostatitis	ICD9	Yes	No	No	Yes	No	No	No	No	No	Yes	No	No
601.4	601.4 prostatitis in oth dis	ICD9	Yes	No	No	Yes	No	No	No	No	No	Yes	No	No
601.9	601.9 prostatitis nos	ICD9	Yes	No	No	Yes	No	No	No	No	No	Yes	No	No
603.1	603.1 infected hydrocele	ICD9	Yes	No	No	Yes	No	No	No	No	No	Yes	No	No
604.9	604.9 orchitis/epididymit nec*	ICD9	Yes	No	No	Yes	No	No	No	No	No	Yes	No	No
604.90	604.90 orchitis/epididymit nos	ICD9	Yes	No	No	Yes	No	No	No	No	No	Yes	No	No
604.91	604.91 orchitis in oth disease	ICD9	Yes	No	No	Yes	No	No	No	No	No	Yes	No	No
604.99	604.99 orchitis/epididymit nec	ICD9	Yes	No	No	Yes	No	No	No	No	No	Yes	No	No
614.5	614.5 ac pelv peritonitis-fem	ICD9	Yes	No	No	Yes	No	No	No	No	No	Yes	No	No
614.9	614.9 fem pelv inflam dis nos	ICD9	Yes	No	No	Yes	No	No	No	No	No	Yes	No	No
616	616 oth female gen inflam*	ICD9	Yes	No	No	Yes	No	No	No	No	No	Yes	No	No
616.0	616.0 cervicitis	ICD9	Yes	No	No	Yes	No	No	No	No	No	Yes	No	No
616.1	616.1 vaginitis*	ICD9	Yes	No	No	Yes	No	No	No	No	No	Yes	No	No
616.10	616.10 vaginitis nos	ICD9	Yes	No	No	Yes	No	No	No	No	No	Yes	No	No
616.11	616.11 vaginitis in oth disease	ICD9	Yes	No	No	Yes	No	No	No	No	No	Yes	No	No
616.2	616.2 bartholin's gland cyst	ICD9	Yes	No	No	Yes	No	No	No	No	No	Yes	No	No
616.4	616.4 abscess of vulva nec	ICD9	Yes	No	No	Yes	No	No	No	No	No	Yes	No	No
623.5	623.5 noninfect vag leukorrhea	ICD9	No	No	No	No	No	No	No	No	No	No	No	No
646.6	646.6 gu tract infect in preg*	ICD9	Yes	No	No	Yes	No	No	No	No	No	Yes	No	No
646.60	646.60 gu infect in preg-unspec	ICD9	Yes	No	No	Yes	No	No	No	No	No	Yes	No	No
646.64	646.64 gu infection-postpartum	ICD9	Yes	No	No	Yes	No	No	No	No	No	Yes	No	No
646.80	646.80 preg compl nec-unspec	ICD9	Yes	No	No	Yes	No	No	No	No	No	No	No	No
647.9	647.9 infection in preg nos*	ICD9	Yes	No	No	Yes	No	No	No	No	No	Yes	No	No
647.90	647.90 infect in preg nos-unsp	ICD9	Yes	No	No	Yes	No	No	No	No	No	Yes	No	No
658.4	658.4 infect amniotic cavity*	ICD9	Yes	No	No	Yes	No	No	No	No	No	Yes	No	No
658.40	658.40 amniotic infection-unsp	ICD9	Yes	No	No	Yes	No	No	No	No	No	Yes	No	No
658.41	658.41 amniotic infection-deliv	ICD9	Yes	No	No	Yes	No	No	No	No	No	Yes	No	No
675.1	675.1 breast abscess in preg*	ICD9	Yes	No	No	Yes	No	No	No	No	No	Yes	No	No
675.10	675.10 breast abscess preg-unsp	ICD9	Yes	No	No	Yes	No	No	No	No	No	Yes	No	No
675.14	675.14 breast abscess-postpart	ICD9	Yes	No	No	Yes	No	No	No	No	No	Yes	No	No
675.9	675.9 breast infec nos in preg*	ICD9	Yes	No	No	Yes	No	No	No	No	No	Yes	No	No
675.90	675.90 breast inf preg nos-unsp	ICD9	Yes	No	No	Yes	No	No	No	No	No	Yes	No	No
675.91	675.91 breast infect nos-deliv	ICD9	Yes	No	No	Yes	No	No	No	No	No	Yes	No	No
675.94	675.94 breast inf nos-postpart	ICD9	Yes	No	No	Yes	No	No	No	No	No	Yes	No	No
680.0	680.0 carbuncle of face	ICD9	Yes	No	No	Yes	No	No	No	No	No	Yes	No	No
680.1	680.1 carbuncle of neck	ICD9	Yes	No	No	Yes	No	No	No	No	No	Yes	No	No
680.2	680.2 carbuncle of trunk	ICD9	Yes	No	No	Yes	No	No	No	No	No	Yes	No	No
680.3	680.3 carbuncle of arm	ICD9	Yes	No	No	Yes	No	No	No	No	No	Yes	No	No
680.4	680.4 carbuncle of hand	ICD9	Yes	No	No	Yes	No	No	No	No	No	Yes	No	No
680.5	680.5 carbuncle of buttock	ICD9	Yes	No	No	Yes	No	No	No	No	No	Yes	No	No
680.6	680.6 carbuncle of leg	ICD9	Yes	No	No	Yes	No	No	No	No	No	Yes	No	No
680.8	680.8 carbuncle, site nec	ICD9	Yes	No	No	Yes	No	No	No	No	No	Yes	No	No
680.9	680.9 carbuncle nos	ICD9	Yes	No	No	Yes	No	No	No	No	No	Yes	No	No
681.00	681.00 cellulitis, finger nos	ICD9	Yes	No	No	Yes	No	No	No	No	No	Yes	No	No
681.02	681.02 onychia of finger	ICD9	Yes	No	No	Yes	No	No	No	No	No	Yes	No	No
681.10	681.10 cellulitis, toe nos	ICD9	Yes	No	No	Yes	No	No	No	No	No	Yes	No	No
681.11	681.11 onychia of toe	ICD9	Yes	No	No	Yes	No	No	No	No	No	Yes	No	No
681.9	681.9 cellulitis of digit nos	ICD9	Yes	No	No	Yes	No	No	No	No	No	Yes	No	No
682.0	682.0 cellulitis of face	ICD9	Yes	No	No	Yes	No	No	No	No	No	Yes	No	No
682.1	682.1 cellulitis of neck	ICD9	Yes	No	No	Yes	No	No	No	No	No	Yes	No	No
682.2	682.2 cellulitis of trunk	ICD9	Yes	No	No	Yes	No	No	No	No	No	Yes	No	No
682.3	682.3 cellulitis of arm	ICD9	Yes	No	No	Yes	No	No	No	No	No	Yes	No	No
682.4	682.4 cellulitis of hand	ICD9	Yes	No	No	Yes	No	No	No	No	No	Yes	No	No
682.5	682.5 cellulitis of buttock	ICD9	Yes	No	No	Yes	No	No	No	No	No	Yes	No	No
682.6	682.6 cellulitis of leg	ICD9	Yes	No	No	Yes	No	No	No	No	No	Yes	No	No
682.7	682.7 cellulitis of foot	ICD9	Yes	No	No	Yes	No	No	No	No	No	Yes	No	No
682.8	682.8 cellulitis, site nec	ICD9	Yes	No	No	Yes	No	No	No	No	No	Yes	No	No
682.9	682.9 cellulitis nos	ICD9	Yes	No	No	Yes	No	No	No	No	No	Yes	No	No
684	684 impetigo	ICD9	Yes	No	No	Yes	No	No	No	No	No	Yes	No	No
685	685 pilonidal cyst*	ICD9	Yes	No	No	Yes	No	No	No	No	No	Yes	No	No
685.0	685.0 pilonidal cyst w abscess	ICD9	Yes	No	No	Yes	No	No	No	No	No	Yes	No	No
685.1	685.1 pilonidal cyst w/o absc	ICD9	Yes	No	No	Yes	No	No	No	No	No	Yes	No	No
686.9	686.9 local skin infection nos	ICD9	Yes	No	No	Yes	No	No	No	No	No	Yes	No	No
695.3	695.3 rosacea	ICD9	Yes	No	No	Yes	No	No	No	No	No	No	No	No
705.83	705.83 hidradenitis	ICD9	Yes	No	No	Yes	No	No	No	No	No	No	No	No
706.1	706.1 acne nec	ICD9	Yes	No	No	Yes	No	No	No	No	No	No	No	No
711.01	711.01 pyogen arthritis-shlder	ICD9	Yes	No	No	Yes	No	No	No	No	No	Yes	No	No
711.03	711.03 pyogen arthritis-forearm	ICD9	Yes	No	No	Yes	No	No	No	No	No	Yes	No	No
711.08	711.08 pyogen arthritis nec	ICD9	Yes	No	No	Yes	No	No	No	No	No	Yes	No	No
711.84	711.84 inf arthritis nec-hand	ICD9	Yes	No	No	Yes	No	No	No	No	No	Yes	No	No
711.86	711.86 inf arthritis nec-l/leg	ICD9	Yes	No	No	Yes	No	No	No	No	No	Yes	No	No
711.89	711.89 inf arthritis nec-mult	ICD9	Yes	No	No	Yes	No	No	No	No	No	Yes	No	No
711.95	711.95 inf arthrit nos-pelvis	ICD9	Yes	No	No	Yes	No	No	No	No	No	Yes	No	No
711.97	711.97 inf arthrit nos-ankle	ICD9	Yes	No	No	Yes	No	No	No	No	No	Yes	No	No
711.98	711.98 inf arthrit nos-oth site	ICD9	Yes	No	No	Yes	No	No	No	No	No	Yes	No	No
714.81	714.81 rheumatoid lung	ICD9	Yes	Yes	No	Yes	Yes	No	No	No	Yes	No	No	No
726.33	726.33 olecranon bursitis	ICD9	No	No	No	No	No	No	No	No	No	No	No	No
728.0	728.0 infective myositis	ICD9	Yes	No	No	Yes	No	No	No	No	No	Yes	No	No
728	728 dis of muscle/lig/fascia*	ICD9	No	No	No	No	No	No	No	No	No	No	No	No
730	730 osteomyelitis*	ICD9	Yes	No	No	Yes	No	No	No	No	No	Yes	No	No
730.0	730.0 acute osteomyelitis*	ICD9	Yes	No	No	Yes	No	No	No	No	No	Yes	No	No
730.03	730.03 ac osteomyelitis-forearm	ICD9	Yes	No	No	Yes	No	No	No	No	No	Yes	No	No
730.06	730.06 ac osteomyelitis-l/leg	ICD9	Yes	No	No	Yes	No	No	No	No	No	Yes	No	No
730.12	730.12 chr osteomyelit-up/arm	ICD9	Yes	No	No	Yes	No	No	No	No	No	Yes	No	No
730.13	730.13 chr osteomyelit-forearm	ICD9	Yes	No	No	Yes	No	No	No	No	No	Yes	No	No
730.16	730.16 chr osteomyelit-l/leg	ICD9	Yes	No	No	Yes	No	No	No	No	No	Yes	No	No
730.18	730.18 chr osteomyelit nec	ICD9	Yes	No	No	Yes	No	No	No	No	No	Yes	No	No
730.2	730.2 osteomyelitis nos*	ICD9	Yes	No	No	Yes	No	No	No	No	No	Yes	No	No
730.20	730.20 osteomyelitis nos-unspec	ICD9	Yes	No	No	Yes	No	No	No	No	No	Yes	No	No
730.21	730.21 osteomyelitis nos-shlder	ICD9	Yes	No	No	Yes	No	No	No	No	No	Yes	No	No
730.22	730.22 osteomyelitis nos-up/arm	ICD9	Yes	No	No	Yes	No	No	No	No	No	Yes	No	No
730.23	730.23 osteomyelit nos-forearm	ICD9	Yes	No	No	Yes	No	No	No	No	No	Yes	No	No
730.25	730.25 osteomyelitis nos-pelvis	ICD9	Yes	No	No	Yes	No	No	No	No	No	Yes	No	No
730.26	730.26 osteomyelitis nos-l/leg	ICD9	Yes	No	No	Yes	No	No	No	No	No	Yes	No	No
730.27	730.27 osteomyelitis nos-ankle	ICD9	Yes	No	No	Yes	No	No	No	No	No	Yes	No	No
730.28	730.28 osteomyelit nos-oth site	ICD9	Yes	No	No	Yes	No	No	No	No	No	Yes	No	No
730.29	730.29 osteomyelitis nos-mult	ICD9	Yes	No	No	Yes	No	No	No	No	No	Yes	No	No
730.36	730.36 periostitis-l/leg	ICD9	Yes	No	No	Yes	No	No	No	No	No	Yes	No	No
730.9	730.9 bone infection nos*	ICD9	Yes	No	No	Yes	No	No	No	No	No	Yes	No	No
730.90	730.90 bone infec nos-unsp site	ICD9	Yes	No	No	Yes	No	No	No	No	No	Yes	No	No
730.97	730.97 bone infect nos-ankle	ICD9	Yes	No	No	Yes	No	No	No	No	No	Yes	No	No
730.98	730.98 bone infect nos-oth site	ICD9	Yes	No	No	Yes	No	No	No	No	No	Yes	No	No
731.1	731.1 osteitis def in oth dis	ICD9	Yes	No	No	Yes	No	No	No	No	No	Yes	No	No
748	748 respiratory syst anomaly*	ICD9	Yes	No	No	Yes	No	No	No	No	Yes	No	No	No
748.3	748.3 laryngotrach anomaly nec	ICD9	Yes	No	No	Yes	No	No	No	No	Yes	No	No	No
748.4	748.4 congenital cystic lung	ICD9	Yes	Yes	No	Yes	Yes	No	No	No	Yes	No	No	No
748.5	748.5 agenesis of lung	ICD9	Yes	Yes	No	Yes	Yes	No	No	No	Yes	No	No	No
748.6	748.6 other anomalies of lung*	ICD9	Yes	No	No	Yes	No	No	No	No	Yes	No	No	No
748.60	748.60 lung anomaly nos	ICD9	Yes	No	No	Yes	No	No	No	No	Yes	No	No	No
748.61	748.61 congen bronchiectasis	ICD9	Yes	Yes	No	Yes	Yes	No	No	No	Yes	No	No	No
748.69	748.69 lung anomaly nec	ICD9	Yes	No	No	Yes	No	No	No	No	Yes	No	No	No
748.8	748.8 respiratory anomaly nec	ICD9	Yes	No	No	Yes	No	No	No	No	Yes	No	No	No
748.9	748.9 respiratory anomaly nos	ICD9	Yes	No	No	Yes	No	No	No	No	Yes	No	No	No
770.2	770.2 nb interstit emphysema	ICD9	Yes	Yes	No	Yes	Yes	No	No	No	Yes	No	No	No
771.5	771.5 neonatal infec mastitis	ICD9	Yes	No	No	Yes	No	No	No	No	No	Yes	No	No
771.81	771.81 nb septicemia [sepsis]	ICD9	Yes	No	No	Yes	No	No	No	No	No	Yes	No	No
771.82	771.82 nb urinary tract infectn	ICD9	Yes	No	No	Yes	No	No	No	No	No	Yes	No	No
771.89	771.89 perinatal infection nec	ICD9	Yes	No	No	Yes	No	No	No	No	No	Yes	No	No
787.91	787.91 diarrhea	ICD9	Yes	No	No	Yes	No	No	No	No	No	No	No	No
788.63	788.63 urgency of urination	ICD9	Yes	No	No	Yes	No	No	No	No	No	No	No	No
788.7	788.7 urethral discharge	ICD9	Yes	No	No	Yes	No	No	No	No	No	No	No	No
790.7	790.7 bacteremia	ICD9	Yes	No	No	Yes	No	No	No	No	No	Yes	No	No
795.71	795.71 nonspcf serlgc evdnc hiv	ICD9	Yes	Yes	No	Yes	Yes	No	No	No	Yes	No	No	No
799.1	799.1 respiratory arrest	ICD9	Yes	No	No	Yes	No	No	No	No	Yes	No	No	No
873.63	873.63 broken tooth-uncomplic	ICD9	Yes	No	No	Yes	No	No	No	No	No	No	No	No
879.8	879.8 open wound site nos	ICD9	Yes	No	No	Yes	No	No	No	No	No	No	No	No
881.00	881.00 open wound of forearm	ICD9	Yes	No	No	Yes	No	No	No	No	No	No	No	No
883	883 open wound of finger*	ICD9	Yes	No	No	Yes	No	No	No	No	No	No	No	No
883.0	883.0 open wound of finger	ICD9	Yes	No	No	Yes	No	No	No	No	No	No	No	No
911.7	911.7 foreign body trunk-infec	ICD9	Yes	No	No	Yes	No	No	No	No	No	Yes	No	No
914.1	914.1 abrasion hand-infected	ICD9	Yes	No	No	Yes	No	No	No	No	No	Yes	No	No
915.1	915.1 abrasion finger-infected	ICD9	Yes	No	No	Yes	No	No	No	No	No	Yes	No	No
915.3	915.3 blister finger-infected	ICD9	Yes	No	No	Yes	No	No	No	No	No	Yes	No	No
915.9	915.9 suprf inj finger nec-inf	ICD9	Yes	No	No	Yes	No	No	No	No	No	Yes	No	No
919.5	919.5 insect bite nec-infected	ICD9	Yes	No	No	Yes	No	No	No	No	No	Yes	No	No
933.1	933.1 foreign body in larynx	ICD9	Yes	No	No	Yes	No	No	No	No	No	No	No	No
996.81	996.81 compl kidney transplant	ICD9	Yes	Yes	No	Yes	Yes	No	No	No	Yes	No	No	No
996.82	996.82 compl liver transplant	ICD9	Yes	Yes	No	Yes	Yes	No	No	No	Yes	No	No	No
996.83	996.83 compl heart transplant	ICD9	Yes	Yes	No	Yes	Yes	No	No	No	Yes	No	No	No
996.84	996.84 compl lung transplant	ICD9	Yes	Yes	No	Yes	Yes	No	No	No	Yes	No	No	No
996.85	996.85 compl marrow transplant	ICD9	Yes	Yes	No	Yes	Yes	No	No	No	Yes	No	No	No
997.31	997.31 ventltr assoc pneumonia	ICD9	Yes	No	No	Yes	No	No	No	No	No	Yes	No	Yes
998.59	998.59 other postop infection	ICD9	Yes	No	No	Yes	No	No	No	No	No	Yes	No	No
999.31	999.31 oth/uns inf-cen ven cath	ICD9	Yes	No	No	Yes	No	No	No	No	No	Yes	No	No
E878.0	E878.0 abn react-org transplant	ICD9	Yes	Yes	No	Yes	Yes	No	No	No	Yes	No	No	No
E906.0	E906.0 dog bite	ICD9	Yes	No	No	Yes	No	No	No	No	No	No	No	No
E906.3	E906.3 animal bite nec	ICD9	Yes	No	No	Yes	No	No	No	No	No	No	No	No
E935.3	E935.3 adv eff salicylates	ICD9	No	No	No	No	No	No	No	No	No	No	No	No
E986	E986 undet circ-cut instrumnt	ICD9	Yes	No	No	Yes	No	No	No	No	No	No	No	No
V01.6	V01.6 venereal dis contact	ICD9	Yes	No	No	Yes	No	No	No	No	No	No	No	No
V01.89	V01.89 communic dis contact nec	ICD9	Yes	No	No	Yes	No	No	No	No	No	No	No	No
V01.9	V01.9 communic dis contact nos	ICD9	Yes	No	No	Yes	No	No	No	No	No	No	No	No
V02.51	V02.51 group b streptoc carrier	ICD9	Yes	No	No	Yes	No	No	No	No	No	Yes	No	No
V02.54	V02.54 meth resis staph carrier	ICD9	Yes	No	No	Yes	No	No	No	No	No	Yes	No	No
V08	V08 asymp hiv infectn status	ICD9	Yes	Yes	No	Yes	Yes	No	No	No	Yes	No	No	No
V10	V10 hx of malignant neoplasm*	ICD9	Yes	No	No	Yes	No	No	No	No	Yes	No	No	No
V42	V42 organ transplant status*	ICD9	Yes	Yes	No	Yes	Yes	No	No	No	Yes	No	No	No
V42.0	V42.0 kidney transplant status	ICD9	Yes	Yes	No	Yes	Yes	No	No	No	Yes	No	No	No
V42.1	V42.1 heart transplant status	ICD9	Yes	Yes	No	Yes	Yes	No	No	No	Yes	No	No	No
V42.6	V42.6 lung transplant status	ICD9	Yes	Yes	No	Yes	Yes	No	No	No	Yes	No	No	No
V42.7	V42.7 liver transplant status	ICD9	Yes	Yes	No	Yes	Yes	No	No	No	Yes	No	No	No
V42.8	V42.8 transplant status nec*	ICD9	Yes	Yes	No	Yes	Yes	No	No	No	Yes	No	No	No
V42.9	V42.9 transplant status nos	ICD9	Yes	Yes	No	Yes	Yes	No	No	No	Yes	No	No	No
V58.11	V58.11 antineoplastic chemo enc	ICD9	Yes	No	No	Yes	No	No	No	No	Yes	No	No	No
V74.5	V74.5 screen for veneral dis	ICD9	Yes	No	No	Yes	No	No	No	No	No	No	No	No
